# Supplementary material for: Lack of Linkages among Fruiting Depth, Weight, and Maturity in Irrigated Truffle Fungi Marks the Complexity of Relationships among Morphogenetic Stages
Source: J Fungi (Basel). 2021 Feb 1;7(2):102. doi: 10.3390/jof7020102 (PMC7912816; doi:10.3390/jof7020102)
Supplement: Supplementary file 1 [file jof-07-00102-s001.zip]

Archive with 2 entries (2 files):
- File1_supplementary_material.pdf
- File2_research_dataset.xlsx
